# Supplementary material for: PLA2G7/PAF-AH as Potential Negative Regulator of the Wnt Signaling Pathway Mediates Protective Effects in BRCA1 Mutant Breast Cancer
Source: Int J Mol Sci. 2023 Jan 3;24(1):882. doi: 10.3390/ijms24010882 (PMC9821466; doi:10.3390/ijms24010882)
Supplement: Supplementary file 1 [file ijms-24-00882-s001.zip]

Archive with 1 entries (1 files):
- ijms-2002918-supplementary.pdf
